# Supplementary material for: Improved Radiolytic Stability of a 68Ga-labelled Collagelin Analogue for the Imaging of Fibrosis
Source: Pharmaceuticals (Basel). 2021 Sep 28;14(10):990. doi: 10.3390/ph14100990 (PMC8537947; doi:10.3390/ph14100990)
Supplement: Supplementary file 1 [file pharmaceuticals-14-00990-s001.zip]

Archive with 1 entries (1 files):
- pharmaceuticals-1373066-supplementary.pdf
